# Supplementary material for: Characteristics, treatment patterns, and outcomes of patients with metastatic prostate cancer during 2014–2022 in Pirkanmaa, Finland—an observational study
Source: Ther Adv Urol. 2026 May 27;18:17562872261451289. doi: 10.1177/17562872261451289 (PMC13219817; doi:10.1177/17562872261451289)
Supplement: sj-xlsx-2-tau-10.1177_17562872261451289 – Supplemental material for Characteristics, treatment patterns, and outcomes of patients with metastatic prostate cancer during 2014–2022 in Pirkanmaa, Finland—an observational study [file sj-xlsx-2-tau-10.1177_17562872261451289.xlsx]

## Sheet: S1_mHSPC treated
		2014-2016	2014-2016	2014-2016		2017-2022	2017-2022	2017-2022
variable		N (%)	Mean (SD)	Median (IQR)	N (%) of missing values	N (%)	Mean (SD)	Median (IQR)	N (%) of missing values	p-value
Age (years)		178	72.83 (9.61)	72.15 (66.53-80.11)	0 (0)	490	73.01 (8.45)	72.86 (67.77-78.74)	0 (0)	0.608
BMI		40	28.42 (12.17)	26.3 (24.08-27.88)	138 (77.5)	149	28.43 (13.85)	26.8 (24.4-30.1)	341 (69.6)	0.283
PSA (ng/ml)		116	151.72 (569.56)	15.2 (3.6-53.88)	62 (34.8)	305	235.38 (803.43)	16.3 (3.7-91.1)	185 (37.8)	0.555
ALP (U/l)		83	220.06 (349.7)	88 (62-173.5)	95 (53.4)	184	205.96 (384.52)	94 (66-147)	306 (62.4)	0.816
Length of follow-up (years)		178	2.75 (2.58)	1.54 (0.78-4.39)	0 (0)	490	1.61 (1.32)	1.22 (0.64-2.28)	0 (0)	<0.001
De novo metastatic		101 (56.7)				305 (62.2)				0.231
Palliative radiotherapy		67 (37.6)				155 (31.6)				0.172
SSRE		8 (4.5)				22 (4.5)				1
Bone medication		56 (31.5)				98 (20)				0.003
Opioid use		81 (45.5)				167 (34.1)				0.009
	level
CCI	0	128 (71.9)				349 (71.2)				0.527
CCI (Charlson comorbidity index)	1	31 (17.4)				90 (18.4)				0.527
CCI (Charlson comorbidity index)	2					29 (5.9)				0.527
CCI (Charlson comorbidity index)	3					14 (2.9)				0.527
CCI (Charlson comorbidity index)	2+	19 (10.7)								0.527
CCI (Charlson comorbidity index)	4+					8 (1.6)				0.527
Gleason Score	3 - 5	0 (0.0)			13 (7.3)	6 (1.3)			22 (4.5)	0.567
Gleason Score	5 – 6	10 (6.1)				0 (0.0)			22 (4.5)	0.567
Gleason Score	6	0 (0.0)			13 (7.3)	21 (4.5)				0.567
Gleason Score	7	32 (19.4)				105 (22.4)			22 (4.5)	0.567
Gleason Score	8	29 (17.6)			13 (7.3)	58 (12.4)			22 (4.5)	0.567
Gleason Score	9	84 (50.9)			13 (7.3)	245 (52.4)			22 (4.5)	0.567
Gleason Score	10	10 (6.1)			13 (7.3)	33 (7.1)			22 (4.5)	0.567
ECOG performance status	0	43 (53.1)			97 (54.5)	122 (36.5)			156 (31.8)	0.002
ECOG (Eastern Cooperative Oncology Group) performance status	1	18 (22.2)			97 (54.5)	145 (43.4)			156 (31.8)	0.002
ECOG (Eastern Cooperative Oncology Group) performance status	2	10 (12.3)			97 (54.5)	42 (12.6)			156 (31.8)	0.002
ECOG (Eastern Cooperative Oncology Group) performance status	3	10 (12.3)			97 (54.5)	20 (6)			156 (31.8)	0.002
ECOG (Eastern Cooperative Oncology Group) performance status	4	0 (0.0)				5 (1.5)			156 (31.8)	0.002

## Sheet: S2_mCRPC treated
		2014-2017	2014-2017	2014-2017		2018-2022	2018-2022	2018-2022
variable		N (%)	Mean (SD)	Median (IQR)	N (%) of missing values	N (%)	Mean (SD)	Median (IQR)	N (%) of missing values	p-value
Age (years)		188	73.91 (9.51)	72.86 (67.76-82.14)	0 (0)	344	75.49 (8.83)	75.84 (69.87-81.83)	0 (0)	0.056
BMI		60	27.15 (4.56)	26.8 (23.95-29.25)	128 (68.1)	82	27.4 (4.65)	26.3 (24.2-29.95)	262 (76.2)	0.841
PSA (ng/ml)		171	140.48 (612.91)	20.9 (5.95-60.75)	17 (9)	321	64.23 (214.93)	9.6 (2.9-32.9)	23 (6.7)	<0.001
ALP (U/l)		157	135.65 (146.04)	86 (61-139)	31 (16.5)	280	132.63 (175.05)	87 (67-125)	64 (18.6)	0.618
Length of follow-up (years)		188	2.71 (2.05)	2.22 (1.02-4.03)	0 (0)	344	1.64 (1.1)	1.41 (0.76-2.32)	0 (0)	<0.001
De novo metastatic		65 (34.6)				166 (48.3)				0.003
Palliative radiotherapy		84 (44.7)				103 (29.9)				<0.001
SSRE		15 (8)				27 (7.8)				1
Bone medication		121 (64.4)				171 (49.7)				0.002
Opioid use		146 (77.7)				175 (50.9)				<0.001
	level
CCI	0	124 (66)				192 (55.8)				0.228
	1	39 (20.7)				96 (27.9)				0.228
	2	15 (8)				33 (9.6)				0.228
	3	0 (0.0)				16 (4.7)				0.228
	3-4+	10 (5.3)				0 (0.0)				0.228
	4+	0 (0.0)				7 (2)				0.228
Gleason Score	3 - 5	5 (2.8)			10 (5.3)	6 (1.8)			17 (4.9)	0.185
Gleason Score	6	12 (6.7)			10 (5.3)	17 (5.2)			17 (4.9)	0.185
Gleason Score	7	34 (19.1)			10 (5.3)	52 (15.9)			17 (4.9)	0.185
Gleason Score	8	31 (17.4)			10 (5.3)	37 (11.3)			17 (4.9)	0.185
Gleason Score	9	84 (47.2)			10 (5.3)	190 (58.1)			17 (4.9)	0.185
Gleason Score	10	12 (6.7)			10 (5.3)	25 (7.6)			17 (4.9)	0.185
ECOG performance status	0	46 (35.1)			57 (30.3)	51 (30.5)			177 (51.5)	0.533
ECOG (Eastern Cooperative Oncology Group) performance status	1	45 (34.4)			57 (30.3)	66 (39.5)			177 (51.5)	0.533
ECOG (Eastern Cooperative Oncology Group) performance status	2	27 (20.6)			57 (30.3)	39 (23.4)			177 (51.5)	0.533
ECOG (Eastern Cooperative Oncology Group) performance status	3	0 (0.0)				11 (6.6)			177 (51.5)	0.533
ECOG (Eastern Cooperative Oncology Group) performance status	3-4	13 (9.9)			57 (30.3)	0 (0.0)				0.533

## Sheet: S3_Time to progr
State	Time (months)	Estimate (%)	Lower 95% CI	Upper 95% CI
mHSPC	1	95.7	94.3	97.1
Progression to mCRPC	1	0.6	0.3	1.5
Death	1	3.7	2.6	5.2
mHSPC	2	92.4	90.6	94.3
Progression to mCRPC	2	0.8	0.3	1.7
Death	2	6.8	5.3	8.8
mHSPC	3	89.9	87.9	92.1
Progression to mCRPC	3	1.1	0.6	2.2
Death	3	8.9	7.1	11.2
mHSPC	6	83.9	81.4	86.5
Progression to mCRPC	6	3.3	2.2	4.8
Death	6	12.8	10.6	15.4
mHSPC	12	66.2	62.8	69.7
Progression to mCRPC	12	15.1	12.7	18.0
Death	12	18.7	16.1	21.7
mHSPC	24	45.0	41.4	48.9
Progression to mCRPC	24	29.8	26.6	33.5
Death	24	25.2	22.1	28.6
mHSPC	36	34.1	30.5	38.2
Progression to mCRPC	36	37.7	34.0	41.7
Death	36	28.2	25.0	31.8
mHSPC	48	28.5	24.9	32.6
Progression to mCRPC	48	40.7	36.9	44.9
Death	48	30.8	27.4	34.6
mHSPC	60	24.5	20.9	28.7
Progression to mCRPC	60	42.5	38.6	46.8
Death	60	33.0	29.4	37.1
mHSPC	72	21.9	18.3	26.3
Progression to mCRPC	72	44.6	40.5	49.2
Death	72	33.4	29.7	37.6
mHSPC	84	19.1	15.3	23.8
Progression to mCRPC	84	46.4	42.0	51.2
Death	84	34.5	30.7	38.9
mHSPC	96	16.5	12.1	22.3
Progression to mCRPC	96	49.0	43.8	54.8
Death	96	34.5	30.7	38.9
Median (months)	Lower 95% CI	Upper 95% CI
19.4	17.3	22.0

## Sheet: S4_Time to p.2014-2016
State	Time (months)	Estimate (%)	Lower 95% CI	Upper 95% CI
mHSPC	1	96.9	94.6	99.2
Progression to mCRPC	1	1.8	0.7	4.7
Death	1	1.3	0.4	4.1
mHSPC	2	92.8	89.5	96.3
Progression to mCRPC	2	1.8	0.7	4.7
Death	2	5.4	3.1	9.3
mHSPC	3	88.8	84.7	93.0
Progression to mCRPC	3	2.7	1.2	5.9
Death	3	8.5	5.5	13.1
mHSPC	6	80.7	75.7	86.1
Progression to mCRPC	6	5.4	3.1	9.3
Death	6	13.9	10.0	19.3
mHSPC	12	61.4	55.4	68.2
Progression to mCRPC	12	14.3	10.4	19.8
Death	12	24.2	19.2	30.5
mHSPC	24	39.3	33.4	46.3
Progression to mCRPC	24	27.0	21.7	33.5
Death	24	33.7	28.0	40.5
mHSPC	36	29.8	24.4	36.5
Progression to mCRPC	36	32.4	26.8	39.2
Death	36	37.8	31.9	44.7
mHSPC	48	25.3	20.2	31.7
Progression to mCRPC	48	33.8	28.1	40.6
Death	48	40.9	34.9	47.9
mHSPC	60	21.7	16.9	27.8
Progression to mCRPC	60	35.6	29.8	42.5
Death	60	42.7	36.7	49.8
mHSPC	72	19.4	14.9	25.4
Progression to mCRPC	72	37.4	31.5	44.3
Death	72	43.2	37.1	50.2
mHSPC	84	16.9	12.6	22.7
Progression to mCRPC	84	38.9	33.0	46.0
Death	84	44.2	38.1	51.2
mHSPC	96	14.6	10.1	21.0
Progression to mCRPC	96	41.2	34.8	48.8
Death	96	44.2	38.1	51.2
Median (months)	Lower 95% CI	Upper 95% CI
16.8	13.5	19.2

## Sheet: S5_Time to p.2017-2022
State	Time (months)	Estimate (%)	Lower 95% CI	Upper 95% CI
mHSPC	1	95.3	93.5	97.0
Progression to mCRPC	1	0.2	0.0	1.2
Death	1	4.6	3.1	6.6
mHSPC	2	92.2	90.1	94.5
Progression to mCRPC	2	0.4	0.1	1.4
Death	2	7.4	5.5	9.9
mHSPC	3	90.4	88.0	92.9
Progression to mCRPC	3	0.5	0.2	1.7
Death	3	9.0	7.0	11.8
mHSPC	6	85.2	82.3	88.3
Progression to mCRPC	6	2.5	1.4	4.2
Death	6	12.3	9.8	15.4
mHSPC	12	68.3	64.3	72.4
Progression to mCRPC	12	15.6	12.7	19.2
Death	12	16.1	13.3	19.6
mHSPC	24	47.7	43.3	52.6
Progression to mCRPC	24	31.4	27.3	36.0
Death	24	20.9	17.6	24.8
mHSPC	36	36.3	31.8	41.5
Progression to mCRPC	36	40.5	35.9	45.6
Death	36	23.2	19.7	27.4
mHSPC	48	29.6	24.8	35.4
Progression to mCRPC	48	45.5	40.4	51.2
Death	48	24.9	21.0	29.5
mHSPC	60	25.3	20.1	31.7
Progression to mCRPC	60	47.1	41.8	53.1
Death	60	27.7	23.0	33.2
Median (months)	Lower 95% CI	Upper 95% CI
21.5	18.6	25.6

## Sheet: S6_treatments
	mHSPC			mCRPC				mHSPC			mCRPC				mHSPC			mCRPC
	treatment	N	%	treatment	N	%		treatment	N	%	treatment	N	%		treatment	N	%	treatment	N	%
2014-2022	ADT	521	74.22	ADT	346	63.96	2014-2016 (mHSPC) 2014-2017 (mCRPC)	ADT	119	62.96	ADT	141	74.21	2017-2022 (mHSPC) 2018-2022 (mCRPC)	ADT	402	78.36	ADT	205	58.4
	degarelix	319	45.44	degarelix	93	17.19		degarelix	50	26.46	degarelix	31	16.32		degarelix	269	52.44	degarelix	62	17.66
	goserelin	41	5.84	goserelin	53	9.8		goserelin	24	12.7	goserelin	31	16.32		goserelin	17	3.31	goserelin	22	6.27
	leuprorelin	251	35.75	leuprorelin	199	36.78		leuprorelin	62	32.8	leuprorelin	90	47.37		leuprorelin	189	36.84	leuprorelin	109	31.05
	triptorelin	56	7.98	triptorelin	30	5.55		triptorelin	6	3.17					triptorelin	50	9.75	triptorelin	27	7.69
	NHT	55	7.83	NHT	430	79.48					NHT	129	67.89		NHT	<55		NHT	301	85.75
	apalutamide	55	7.83	apalutamide	8	1.48					abiraterone	86	45.26		apalutamide	<55		apalutamide	8	2.28
				abiraterone	199	36.78					enzalutamide	104	54.74					abiraterone	113	32.19
				enzalutamide	338	62.48												enzalutamide	234	66.67
	Chemotherapy			Chemotherapy				Chemotherapy			Chemotherapy				Chemotherapy			Chemotherapy
	docetaxel	136	19.37	docetaxel	129	23.84		docetaxel	16	8.47	docetaxel	71	37.37		docetaxel	120	23.39	docetaxel	58	16.52
				cabazitaxel	72	13.31					cabazitaxel	35	18.42					cabazitaxel	37	10.54
	Other			Other				Other			Other				Other			Other
	bicalutamide	133	18.95	bicalutamide	95	17.56		bicalutamide	71	37.57	bicalutamide	44	23.16		bicalutamide	62	12.09	bicalutamide	51	14.53
	flutamide	12	1.71	flutamide	28	5.18		flutamide	9	4.76	flutamide	20	10.53		denosumab	81	15.79	flutamide	8	2.28
	denosumab	132	18.8	denosumab	290	53.6		denosumab	51	26.98	lutetium-177	7	3.68		Palliative care	64	12.48	denosumab	170	48.43
	Palliative care	98	13.96	darolutamide	5	0.92		Palliative care	34	17.99	radium-223	26	13.68		WF049*	155	30.21	lutetium-177	12	3.42
	WF049*	222	31.62	lutetium-177	19	3.51		WF049*	67	35.45	Palliative care	114	60					radium-223	16	4.56
	Orchiectomy	10	1.3	radium-223	42	7.76					WF049*	84	44.21					Palliative care	131	37.32
				Palliative care	245	45.29												WF049*	103	29.34
				WF049*	187	34.57
				Orchiectomy	9	1.7
	*Palliative radiotherapy (NOMESCO Classification of Surgical Procedures (Finland) procedure code WF049)

## Sheet: S7_mCRPC TLs 2014-2017
Treatment line	Treatment	N	%	% (treated)	cycles mean	cycles median	denosumab	denosumab %	radiotherapy	radiotherapy %
1	ADT	51	27.27	28.81			0	0	0	0
1	Palliative care	10	5.35				0	0	0	0
1	abiraterone	17	9.09	9.6			<5	-	<5	-
1	bicalutamide	23	12.3	12.99			6	26.09	<5	-
1	docetaxel	39	20.86	22.03	6.77	6	7	17.95	<5	-
1	enzalutamide	23	12.3	12.99			<5	-	<5	-
1	flutamide	9	4.81	5.08			0	0	0	0
1	other	7	3.74	3.95			<5	-	<5	-
1	radium-223	8	4.28	4.52			<5	-	0	0
2	Death	32	17.11				0	0	0	0
2	EOF	11	5.88				0	0	0	0
2	Palliative care	24	12.83				0	0	0	0
2	abiraterone	34	18.18	28.33			<5	-	0	0
2	bicalutamide	12	6.42	10			0	0	0	0
2	docetaxel	12	6.42	10	7.92	8	<5	-	0	0
2	enzalutamide	39	20.86	32.5			<5	-	<5	-
2	flutamide	10	5.35	8.33			<5	-	<5	-
2	other	13	6.95	10.83			<5	-	0	0
3	Death	38	26.39				0	0	0	0
3	EOF	6	4.17				0	0	0	0
3	Palliative care	26	18.06				0	0	0	0
3	abiraterone	17	11.81	22.97			0	0	<5	-
3	bicalutamide	5	3.47	6.76			0	0	0	0
3	cabazitaxel	9	6.25	12.16	7.11	6	0	0	<5	-
3	docetaxel	8	5.56	10.81	7.88	9	<5	-	0	0
3	enzalutamide	28	19.44	37.84			0	0	<5	-
3	other	<5	-	-			0	0	0	0
3	radium-223	6	4.17	8.11			0	0	<5	-
4	Death	37	37				0	0	0	0
4	EOF	<5	-	-			0	0	0	0
4	Palliative care	22	22				0	0	0	0
4	abiraterone	11	11	28.95			0	0	0	0
4	cabazitaxel	10	10	26.32	7	6	<5	-	0	0
4	docetaxel	5	5	13.16	7.4	6	<5	-	0	0
4	enzalutamide	7	7	18.42			0	0	0	0
4	other	5	5	13.16			0	0	0	0
5	Death	23	38.33				0	0	0	0
5	EOF	<5	-	-			0	0	0	0
5	Palliative care	20	33.33				0	0	0	0
5	abiraterone	5	8.33	33.33			0	0	0	0
5	cabazitaxel	6	10	40	7	7	0	0	0	0
5	other	<5	-	-			0	0	0	0

## Sheet: S8_mCRPC TLs 2018-2022
Treatment line	Treatment	N	%	% (treated)	cycles mean	cycles median	denosumab	denosumab %	radiotherapy	radiotherapy %
1	ADT	37	10.57	10.98			0	0	0	0
1	Palliative care	13	3.71				0	0	0	0
1	abiraterone	60	17.14	17.8			15	25	<5	-
1	apalutamide	5	1.43	1.48			0	0	0	0
1	bicalutamide	35	10	10.39			<5	-	<5	-
1	docetaxel	15	4.29	4.45	5.47	6	6	40	<5	-
1	enzalutamide	167	47.71	49.55			28	16.77	8	4.79
1	other	18	5.14	5.34			<5	-	<5	-
2	Death	45	12.86				0	0	0	0
2	EOF	112	32				0	0	0	0
2	Palliative care	49	14				0	0	0	0
2	abiraterone	32	9.14	22.22			<5	-	<5	-
2	bicalutamide	11	3.14	7.64			0	0	0	0
2	cabazitaxel	14	4	9.72	5.21	5	<5	-	<5	-
2	docetaxel	25	7.14	17.36	6.36	6	<5	-	<5	-
2	enzalutamide	49	14	34.03			5	10.2	<5	-
2	other	13	3.71	9.03			<5	-	0	0
3	Death	59	30.57				0	0	0	0
3	EOF	50	25.91				0	0	0	0
3	Palliative care	35	18.13				0	0	0	0
3	abiraterone	13	6.74	26.53			0	0	0	0
3	cabazitaxel	14	7.25	28.57	3.43	4	0	0	<5	-
3	docetaxel	8	4.15	16.33	6.5	6	<5	-	0	0
3	enzalutamide	8	4.15	16.33			<5	-	0	0
3	other	6	3.11	12.24			<5	-	0	0
4	Death	35	41.67				0	0	0	0
4	EOF	12	14.29				0	0	0	0
4	Palliative care	20	23.81				0	0	0	0
4	enzalutamide	5	5.95	29.41			0	0	<5	-
4	other	12	14.29	70.59			0	0	0	0
5	Death	20	54.05				0	0	0	0
5	EOF	5	13.51				0	0	0	0
5	Palliative care	7	18.92				0	0	0	0
5	other	5	13.51	100			<5	-	0	0

## Sheet: S9_ECOG 0-1 & 2-4 TLs
ECOG 0-1					ECOG 2-4
treatment line	treatment	N	%		treatment line	treatment	N	%
1	abiraterone	27	29.35		1	abiraterone	28	53.85
1	enzalutamide	65	70.65		1	enzalutamide	24	46.15
2	EOF	33	35.87		2	EOF	8	15.38
2	Death	9	9.78		2	Death	7	13.46
2	Palliative care	9	9.78		2	Palliative care	21	40.38
2	abiraterone	8	8.7		2	enzalutamide	8	15.38
2	cabazitaxel	9	9.78		2	other	8	15.38
2	docetaxel	11	11.96
2	enzalutamide	7	7.61
2	other	6	6.52
